# Supplementary material for: Deletion of the Human Cytomegalovirus US2 to US11 Gene Family Members Impairs the Type-I Interferon Response
Source: Viruses. 2025 Mar 15;17(3):426. doi: 10.3390/v17030426 (PMC11945591; doi:10.3390/v17030426)
Supplement: Supplementary file 1 [file viruses-17-00426-s001.zip]

Archive with 1 entries (1 files):
- viruses-3484916-supplementary.pdf
